# Supplementary material for: The reactive pyruvate metabolite dimethylglyoxal mediates neurological consequences of diabetes
Source: Nat Commun. 2024 Jul 10;15:5745. doi: 10.1038/s41467-024-50089-3 (PMC11237006; doi:10.1038/s41467-024-50089-3)
Supplement: Supplementary file 4 — Source Data [file 41467_2024_50089_MOESM4_ESM.xlsx]

## Sheet: Figure 1
Figure 1b - Glucose (mM)			Figure 1c - 2,3-DMQ (Area under the curve)/10^5			Figure 1e - 3-DG (nM)			Figure 1e - Gx (nM)			Figure 1e - MG (nM)			Figure 1e - DMG (nM)			Figure 1f - 3-DG (pmol/mg protein)			Figure 1f - Gx (pmol/mg protein)			Figure 1f - MG (pmol/mg protein)			Figure 1f - DMG (pmol/mg protein)			Figure 1g - 3-DG (nM)			Figure 1g - Gx (nM)			Figure 1g - MG (nM)			Figure 1g - DMG (nM)
Ctrl	STZ		Ctrl	STZ		Ctrl	STZ		Ctrl	STZ		Ctrl	STZ		Ctrl	STZ		Ctrl	STZ		Ctrl	STZ		Ctrl	STZ		Ctrl	STZ		db/+	db/db		db/+	db/db		db/+	db/db		db/+	db/db
9.6015	20.979		506857	805836		195.212	273.334		130.353	683.48*		32.612	31.9451		23.1621	24.1689		0.0772438	ND		6.40406	7.90059		10.5136	12.481		0.851922	0.911397		481.538	1664.1		837.667	2048.12		33.2082	101.385		32.2793	69.6814
9.0465	33.3		426221	728926		170.885	314.024		138.984	189.29		34.6902	34.8248		22.1608	28.1369		0.0144737	0.573786		8.95655	10.0977		16.2468	12.6737		1.20664	1.2012		488.874	779.177		1025.71	884.71		38.7323	59.5841		44.0785	79.0395
10.3785	25.53		495672	823369		220.828	335.747		176.328	224.826		55.0602	42.8102		25.0412	32.1739		ND	0.399671		11.3886	9.58874		11.8673	15.665		1.2182	1.09802		431.095	730.915		740.234	1080.91		27.9203	109.744		19.9901	56.1555
11.766	16.8165		514042	848324		234.816	959.28*		140.999	118.316		36.3024	56.5123		22.9062	338.23*		ND	1.20*		6.31853	11.1336		9.67009	13.4898		0.751254	1.61666		367.734	698.403		1385.41	868.684		26.1913	49.039		33.5829	76.047
10.6005	21.978		480621	690412		247.903	276.01		151.125	273.226		29.9547	34.7953		22.1526	35.3602		ND	0.309233		13.7435	11.0152		17.2338	14.2694		1.46671	1.46138		459.58	928.584		987.06	589.79		31.7587	42.3668		37.3864	33.107
13.653	26.9175		477537	609578		188.062	302.825		184.704	233.66		49.4357	45.0729		22.4816	38.5498		ND	ND		6.01742	12.2835		9.14792	19.8341		0.785846	1.25185		346.869	272.016		1162.41	597.186		29.2283	35.0892		45.0897	134.763
11.8215	30.8025		468808	562672		199.134	346.126		215.752	242.727		39.594	42.9868		20.1038	36.9229		ND	ND		8.02513	16.6225		9.1375	20.545		0.838483	1.58427		348.807	569.395		670.216	966.06		25.2718	51.9565		27.7315	67.6857
13.2645	20.0355		394076	575773		188.214	238.106		312.005	312.867		58.9708	43.477		35.0518	49.7179		0.0560412	0.0868983		9.3821	10.5087		9.88806	13.3856		0.882176	1.12867		700.807	534.909		882.279	1195.34		28.6658	63.9887		27.4926	70.0713
11.5995	33.3					299.139	355.716		148.315	193.712		35.5099	38.9722		29.3407	68.1671		ND	0.067178		8.49985	11.4568		8.02081	11.7028		0.808621	1.54819		509.019	761.474		766.233	442.9		33.8918	46.1529		38.7305	64.896
11.988	27.2505					254.858	263.371		216.232	143.199		35.7967	30.0241		24.3671	19.0835		ND	0.466488		11.6602	9.68108		11.5639	12.3223		0.98626	1.156		414.657	ND		873.844	1337.25		33.491	31.1105		41.3603	29.542
10.0455	33.3					236.856	335.647		304.301	200.412		57.685	30.8032		31.5007	28.1767		0.21942	0.0186683		12.2445	13.2716		12.7732	13.7153		1.02574	1.07741		377.488			1087.44			35.412			33.7685
13.653	28.749					264.902	274.14		321.916	254.376		45.1397	37.5865		34.6926	54.3328		0.384935	0.0757279		23.08*	4.49*		8.02907	7.69148		0.483339	0.690796
10.6005	33.3					184.182	319.409		180.544	407.989		40.3327	50.1144		21.6987	52.3493		ND	ND		3.80574	15.738		11.9486	12.8672		0.925794	1.20724
9.6015	25.197					172.622	291.474		96.5293	217.32		37.3295	32.7342		19.8429	25.9485		ND	0.177655		7.87846	25.48*		8.10646	20.1344		0.616943	1.63164
7.659	27.972					179.675	238.696		132.755	135.158		37.8767	27.5831		23.6811	27.6221		0.0781306	0.188858		7.0673	10.0794		ND	11.4116		ND	1.06546
	28.8045						195.192			300.079			37.6309			23.7502			ND			6.18588			8.80973			0.819778
	28.083						321.722			179.924			33.1844			110.89*			0.0473439			5.32454			ND			0.706455
Outlier*
ND = not detected

## Sheet: Figure 2
Figure 2a - Glucose (mM)				Figure 2a - 3-DG (nM)				Figure 2a - Gx (nM)				Figure 2a - MG (nM)				Figure 2a - DMG (nM)				Figure 2b - Glucose (mM)
Sex	Ctrl	Diabetes		Sex	Ctrl	Diabetes		Sex	Ctrl	Diabetes		Sex	Ctrl	Diabetes		Sex	Ctrl	Diabetes		Type 1	Ctrl	3.77979	2.2048	8.03226	4.53036	4.51364	2.60486	2.78141	3.88474	5.75012	3.56395	2.88244	2.94547	5.55452	2.9181
Female	2.2048	1.81899		Female	23.5661	38.8155		Female	59.1192	528.851		Female	11.6488	33.374		Female	2.45309	123.40*			Diabetes	8.27245	17.5345	4.05875	20.5435	14.6026	21.6739	18.4636	8.24256	8.89489	7.72097	12.5703	7.51259	2.99371
Female	2.67822	8.27245		Female	19.3302	42.0003		Female	116.345	58.5172		Female	11.8651	8.12804		Female	2.81144	3.11979		Type 2	Ctrl	2.67822	4.13209	4.21054	18.9358	3.41296	5.80578	7.32543	3.88269	4.58	4.51058	5.1155	4.01001	6.51435	6.77361	6.42484	3.76192	4.68776	4.59228	4.13717	2.75102	3.83046	5.12254	6.59978	3.97098	3.21799	5.25513	3.6745	3.67947
Female	4.13209	11.4831		Female	15.6188	68.7083		Female	14.4035	92.1141		Female	0.820281	8.84272		Female	0.722432	13.3357			Diabetes	7.9609	1.81899	11.4831	3.94317	12.0394	20.2265	9.33309	7.08007	3.74924	13.1658	6.66807	13.5044	26.0843	4.51245	10.9372	31.6474	6.03402	7.09274	8.86691	13.7479	6.78549	10.7935	10.3374	22.9833	21.929	18.4385	15.383	45.5708
Female	3.41296	12.0394		Female	39.3884	75.3792		Female	105.191	109.469		Female	7.31184	14.0087		Female	2.20007	3.93342		NC	Ctrl	4.47178	6.27647	3.90444	8.84431	5.41555	6.38482	3.71752	4.32177
Female	8.03226	20.2265		Female	31.3997	90.8547		Female	80.7988	131.109		Female	11.8919	14.8681		Female	2.1926	3.26633			Diabetes	18.9737	17.0895	21.9708	12.8794	8.51913	6.18103	8.16172
Female	5.80578	17.5345		Female	12.6336	120.113		Female	37.056	45.0749		Female	6.74711	28.957		Female	1.08004	2.67082
Female	3.88269	4.05875		Female	19.8112	86.7596		Female	124.905	74.954		Female	14.5295	9.20504		Female	2.47763	1.98618		Figure 2b - 3-DG (nM)
Female	6.42484	20.5435		Female	45.7781	213.071		Female	66.0898	84.866		Female	6.48427	52.4864		Female	4.97392	3.87968		Type 1	Ctrl	55.6092	23.5661	31.3997	9.38832	19.2861	35.9622	35.3645	26.0244	19.9524	6.11281	27.6778	15.2723	17.9357	12.7194
Female	4.68776	13.7479		Female	28.4201	75.0582		Female	48.6119	99.3703		Female	5.11053	11.7611		Female	1.63802	3.08485			Diabetes	42.0003	120.113	86.7596	213.071	144.318	98.0493	115.065	37.2872	97.5999	24.9937	27.7721	21.155	43.3094
Female	3.83046	18.4385		Female	21.8035	132.494		Female	36.9798	58.0029		Female	8.49717	7.80249		Female	1.56514	2.04782		Type 2	Ctrl	19.3302	15.6188	113.576	80.5316	39.3884	12.6336	26.5195	19.8112	18.4132	19.7523	22.3366	33.447	26.3354	13.083	45.7781	29.0114	28.4201	52.4228	29.4135	19.9612	21.8035	8.39463	44.7789	26.8799	16.0546	66.6509	86.7745	64.0712
Female	6.59978	15.383		Female	44.7789	133.096		Female	43.6601	85.098		Female	3.5377	11.4033		Female	1.47547	2.46703			Diabetes	18.4593	38.8155	68.7083	28.6899	75.3792	90.8547	88.0582	19.2549	330.978	111.259	72.8566	100.321	144.864	31.2567	170.433	243.465	45.8966	50.5115	108.05	75.0582	66.3664	85.37	36.606	109.392	145.711	132.494	133.096	50.6642
Female	3.21799	8.44788		Female	16.0546	97.019		Female	474.011	102.037		Female	34.4891	12.269		Female	6.61722	3.90423		NC	Ctrl	15.774	42.3237	46.1483	43.9289	48.3456	55.1109	52.7354	19.3396
Female	5.25513	4.24211		Female	66.6509	50.8631		Female	65.2548	120.626		Female	14.356	15.7284		Female	2.17844	2.86895			Diabetes	145.391	78.8628	136.473	73.9568	45.1967	43.5003	40.8014
Female	3.6745	10.2343		Female	86.7745	182.987		Female	59.1482	391.387		Female	9.43704	36.6681		Female	1.74313	5.85166
Female	3.67947	8.45138		Female	64.0712	84.0631		Female	40.3365	61.0924		Female	8.63469	22.0777		Female	1.57125	4.77414		Figure 2b - Gx (nM)
Female	2.60486	10.4619		Female	35.9622	37.9902		Female	37.2383	207.972		Female	6.75151	25.5852		Female	1.39467	4.84997		Type 1	Ctrl	48.5508	59.1192	80.7988	14.9022	46.4009	37.2383	38.8903	37.6785	23.7967	37.2416	41.7582	19.486	28.4479	44.1509
Female	6.57723	5.63729		Female	40.5908	34.4461		Female	65.3143	55.7556		Female	12.0784	9.81106		Female	2.77567	1.65712			Diabetes	58.5172	45.0749	74.954	84.866	42.362	50.3151	42.4796	42.281	179.638	28.6623	30.9143	13.6619	21.5416
Female	8.84431	8.24256		Female	43.9289	37.2872		Female	46.8772	42.281		Female	6.0252	10.6046		Female	2.79645	1.4897		Type 2	Ctrl	116.345	14.4035	63.1916	55.9993	105.191	37.056	44.7997	124.905	37.8256	62.1908	50.9277	48.9056	55.0423	33.1219	66.0898	50.7719	48.6119	190.441	80.3187	44.3518	36.9798	46.0246	43.6601	38.7167	474.011	65.2548	59.1482	40.3365
Female	2.78141	8.51913		Female	35.3645	45.1967		Female	38.8903	46.1163		Female	12.7145	9.7685		Female	1.2608	2.26286			Diabetes	73.6263	528.851	92.1141	58.7423	109.469	131.109	63.9533	62.5147	59.0567	630.688	90.4865	116.623	48.5097	228.062	54.9849	64.4068	69.488	62.7181	99.3703	417.323	102.023	86.8979	83.7499	51.1387	58.0029	85.098	296.919	63.8626
Female	3.71752	11.0123		Female	52.7354	62.116		Female	79.0209	60.786		Female	15.3028	12.3783		Female	2.09616	1.88849		NC	Ctrl	102.271	58.3223	44.5056	46.8772	39.2847	47.9367	79.0209	48.6281
Female	7.00145	3.89315		Female	38.8891	29.5271		Female	53.6181	39.0123		Female	10.3058	8.81497		Female	1.97908	1.492			Diabetes	121.671	63.9206	46.5194	65.6636	46.1163	42.54	55.2498
Female	3.41026	2.07583		Female	20.3225	30.9996		Female	42.6469	51.9115		Female	10.673	7.20637		Female	2.00903	2.63248
Female	5.5499	5.78225		Female	37.5178	46.3959		Female	52.3046	245.844		Female	10.6494	36.4019		Female	1.70249	3.31776		Figure 2b - MG (nM)
Female	5.9968	12.791		Female	51.0172	124.462		Female	176.61	75.5769		Female	19.5382	13.2808		Female	3.44303	6.84214		Type 1	Ctrl	10.7403	11.6488	11.8919	2.69255	4.54684	6.75151	12.7145	6.00027	2.51504	11.3354	11.2649	6.23123	3.70317	4.77274
Female	5.0488	7.8287		Female	72.2532	79.8794		Female	110.612	46.4553		Female	11.8338	10.7195		Female	3.36319	1.9792			Diabetes	8.12804	28.957	9.20504	52.4864	9.39154	9.7161	8.13471	10.6046	30.9467	9.17708	6.26686	3.13921	2.49411
Female	3.21686	12.2587		Female	40.0102	112.115		Female	55.5746	117.951		Female	15.2003	14.741		Female	1.62277	2.54881		Type 2	Ctrl	11.8651	0.820281	9.37205	7.26759	7.31184	6.74711	7.48046	14.5295	4.39916	6.98481	5.94882	6.54957	7.00938	4.9584	6.48427	6.96339	5.11053	12.3783	7.30235	6.47994	8.49717	3.70064	3.5377	5.78282	34.4891	14.356	9.43704	8.63469
Female	8.04425	7.42465		Female	19.3868	25.1307		Female	45.6243	51.4792		Female	12.1532	5.89685		Female	2.03234	1.56634			Diabetes	7.7747	33.374	8.84272	9.74859	14.0087	14.8681	11.6349	7.39261	9.20166	54.7565	14.0296	11.1242	8.94386	14.5397	16.8434	8.00485	9.47836	6.43376	11.7611	40.0251	11.7384	15.8954	14.7076	10.3713	7.80249	11.4033	31.0133	10.431
Female	4.75635	12.5703		Female	16.0112	27.7721		Female	29.1703	30.9143		Female	4.78377	6.26686		Female	0.756256	2.22444		NC	Ctrl	4.39016	6.38519	59.6802	6.0252	7.16881	10.1268	15.3028	12.8499
Female	3.20833	21.536		Female	63.5478	64.0493		Female	61.4581	43.2157		Female	9.66587	22.3305		Female	1.86609	1.71757			Diabetes	14.3256	14.3642	9.61299	13.7611	9.7685	6.40121	7.96902
Female	3.56395	8.28963		Female	6.11281	16.823		Female	37.2416	94.6437		Female	11.3354	12.2526		Female	0.842832	1.61648
Female	2.88244	4.17459		Female	27.6778	25.2507		Female	41.7582	45.6725		Female	11.2649	10.8553		Female	1.74406	1.46078		Figure 2b - DMG (nM)
Female	2.782	7.10979		Female	27.6416	21.2667		Female	43.6387	19.8585		Female	7.73894	3.86968		Female	1.20145	0.607706		Type 1	Ctrl	2.73977	2.45309	2.1926	0.623524	1.29135	1.39467	1.2608	1.29684	0.839727	0.842832	1.74406	0.493207	0.700599	1.07983
Female	4.41378	7.51259		Female	10.979	21.155		Female	43.5849	13.6619		Female	8.49221	3.13921		Female	0.986546	7.97189			Diabetes	3.11979	2.67082	1.98618	3.87968	2.54936	2.32795	1.63521	1.4897	4.8262	0.727811	2.22444	7.97189	0.383432
Female	7.552	8.89962		Female	20.622	19.4793		Female	30.4897	151.797		Female	2.16187	2.79765		Female	0.986186	0.949337		Type 2	Ctrl	2.81144	0.722432	2.98431	2.39265	2.20007	1.08004	2.52509	2.47763	1.04921	1.5794	1.57034	1.64567	2.32414	1.25757	4.97392	3.69514	1.63802	3.38116	1.75331	1.17334	1.56514	1.17876	1.47547	1.30437	6.61722	2.17844	1.74313	1.57125
Female	2.94547	19.9859		Female	15.2723	18.9691		Female	19.486	33.3122		Female	6.23123	2.746		Female	0.493207	1.08738			Diabetes	4.62655	13.3357	2.54591	3.93342	3.26633	2.2326	1.17758	19.6986	2.09214	6.66867	3.29063	3.10502	1.96454	3.95522	2.67372	2.21218	2.15403	5.93341	3.08485	7.79236	2.58274	1.99007	2.40537	1.98216	2.04782	2.46703	5.74874	2.26464
Female	4.63796	5.82819		Female	37.0965	39.4756		Female	57.2979	167.51		Female	11.0139	24.6336		Female	1.2709	4.15923		NC	Ctrl	1.42615	1.99786	2.36238	2.79645	2.15523	2.12539	2.09616	0.826389
Female	5.28458	-		Female	61.4731	-		Female	48.8977	-		Female	4.06592	-		Female	2.03076	-			Diabetes	3.94757	4.60852	2.17005	3.25296	2.26286	1.83137	1.97126
Male	3.77979	7.9609		Male	55.6092	18.4593		Male	48.5508	73.6263		Male	10.7403	7.7747		Male	2.73977	4.62655
Male	4.21054	3.94317		Male	113.576	28.6899		Male	63.1916	58.7423		Male	9.37205	9.74859		Male	2.98431	2.54591		Figure 2c - Glucose (mM)					Figure 2c - 3-DG (nM)				Figure 2c - Gx (nM)				Figure 2c - MG (nM)				Figure 2c - DMG (nM)
Male	18.9358	18.9737		Male	80.5316	145.391		Male	55.9993	121.671		Male	7.26759	14.3256		Male	2.39265	3.94757		Insulin	Metformin	Insulin + Metformin			Insulin	Metformin	Insulin + Metformin		Insulin	Metformin	Insulin + Metformin		Insulin	Metformin	Insulin + Metformin		Insulin	Metformin	Insulin + Metformin
Male	7.32543	9.33309		Male	26.5195	88.0582		Male	44.7997	63.9533		Male	7.48046	11.6349		Male	2.52509	2.2326		8.89489	8.86691	3.94317			97.5999	108.05	28.6899		179.638	62.7181	58.7423		30.9467	6.43376	9.74859		4.8262	5.93341	2.54591
Male	4.53036	17.0895		Male	9.38832	78.8628		Male	14.9022	63.9206		Male	2.69255	14.3642		Male	0.623524	4.60852		17.5345	8.44788	11.0123			120.113	97.019	62.116		45.0749	102.037	60.786		28.957	12.269	12.3783		2.67082	3.90423	1.88849
Male	4.58	7.08007		Male	18.4132	19.2549		Male	37.8256	62.5147		Male	4.39916	7.39261		Male	1.04921	1.17758		4.05875	2.07583	6.01317			86.7596	30.9996	33.997		74.954	51.9115	41.461		9.20504	7.20637	13.7122		1.98618	2.63248	1.72905
Male	4.51058	3.74924		Male	19.7523	330.978		Male	62.1908	1300,07952256541*		Male	6.98481	135,810770424807*		Male	1.5794	19.6986		2.99371	10.7935	21.536			43.3094	85.37	64.0493		21.5416	102.023	43.2157		2.49411	11.7384	22.3305		0.383432	2.58274	1.71757
Male	5.1155	13.1658		Male	22.3366	111.259		Male	50.9277	59.0567		Male	5.94882	9.20166		Male	1.57034	2.09214		7.51259	22.9833	18.7556			21.155	109.392	64.8594		13.6619	83.7499	44.0039		3.13921	14.7076	6.98585		7.97189	2.40537	1.63212
Male	4.01001	6.66807		Male	33.447	72.8566		Male	48.9056	630.688		Male	6.54957	54.7565		Male	1.64567	6.66867		20.5435	6.60817	7.42465			213.071	50.6642	25.1307		84.866	63.8626	51.4792		52.4864	10.431	5.89685		3.87968	2.26464	1.56634
Male	4.51364	13.5044		Male	19.2861	100.321		Male	46.4009	90.4865		Male	4.54684	14.0296		Male	1.29135	3.29063		8.27245	6.03402	7.08523			42.0003	45.8966	24.0337		58.5172	64.4068	43.8609		8.12804	8.00485	13.9153		3.11979	2.21218	1.30841
Male	6.51435	26.0843		Male	26.3354	144.864		Male	55.0423	116.623		Male	7.00938	11.1242		Male	2.32414	3.10502		14.6026	7.09274	7.10979			144.318	50.5115	21.2667		42.362	69.488	19.8585		9.39154	9.47836	3.86968		2.54936	2.15403	0.607706
Male	4.47178	4.51245		Male	15.774	31.2567		Male	102.271	48.5097		Male	4.39016	8.94386		Male	1.42615	1.96454		21.6739	10.2787				98.0493	94.2514			50.3151	36.4124			9.7161	5.99476			2.32795	2.13717
Male	6.77361	10.9372		Male	13.083	170.433		Male	33.1219	228.062		Male	4.9584	14.5397		Male	1.25757	3.95522		12.5703	11.3514				27.7721	130.646			30.9143	67.3621			6.26686	14.4571			2.22444	2.12189
Male	3.76192	31.6474		Male	29.0114	243.465		Male	50.7719	54.9849		Male	6.96339	16.8434		Male	3.69514	2.67372		18.4636	13.1658				115.065	111.259			42.4796	59.0567			8.13471	9.20166			1.63521	2.09214
Male	4.59228	14.6026		Male	52.4228	144.318		Male	190.441	42.362		Male	12.3783	9.39154		Male	3.38116	2.54936		8.24256	7.8287				37.2872	79.8794			42.281	46.4553			10.6046	10.7195			1.4897	1.9792
Male	4.13717	6.03402		Male	29.4135	45.8966		Male	80.3187	64.4068		Male	7.30235	8.00485		Male	1.75331	2.21218		7.72097	4.51245				24.9937	31.2567			28.6623	48.5097			9.17708	8.94386			0.727811	1.96454
Male	2.75102	7.09274		Male	19.9612	50.5115		Male	44.3518	69.488		Male	6.47994	9.47836		Male	1.17334	2.15403		3.74924	20.2265				330.978	90.8547			75.5769	131.109			13.2808	14.8681			19.6986	3.26633
Male	5.12254	8.86691		Male	8.39463	108.05		Male	46.0246	62.7181		Male	3.70064	6.43376		Male	1.17876	5.93341		12.791	31.6474				124.462	243.465			630.688	54.9849			54.7565	16.8434			6.84214	2.67372
Male	3.97098	21.6739		Male	26.8799	98.0493		Male	38.7167	50.3151		Male	5.78282	9.7161		Male	1.30437	2.32795		6.66807	15.383				72.8566	133.096			391.387	85.098			36.6681	11.4033			6.66867	2.46703
Male	6.27647	10.7935		Male	42.3237	85.37		Male	58.3223	102.023		Male	6.38519	11.7384		Male	1.99786	2.58274		10.2343	9.33309				182.987	88.0582			61.0924	63.9533			22.0777	11.6349			5.85166	2.2326
Male	3.90444	10.3374		Male	46.1483	36.606		Male	44.5056	86.8979		Male	59.6802	15.8954		Male	2.36238	1.99007		8.45138	18.4385				84.0631	132.494			73.6263	58.0029			7.7747	7.80249			4.77414	2.04782
Male	5.41555	18.4636		Male	48.3456	115.065		Male	39.2847	42.4796		Male	7.16881	8.13471		Male	2.15523	1.63521		7.9609	16.1071				18.4593	41.1126			245.844	50.5719			36.4019	4.0797			4.62655	1.3861
Male	4.42303	22.9833		Male	33.5822	109.392		Male	73.2677	83.7499		Male	11.1297	14.7076		Male	2.96069	2.40537		5.78225					46.3959				90.4865				14.0296				3.31776
Male	4.26707	21.929		Male	34.9671	145.711		Male	66.5818	51.1387		Male	12.7237	10.3713		Male	3.11919	1.98216		13.5044					100.321				116.623				11.1242				3.29063
Male	6.38482	21.9708		Male	55.1109	136.473		Male	47.9367	46.5194		Male	10.1268	9.61299		Male	2.12539	2.17005		26.0843					144.864				99.3703				11.7611				3.10502
Male	8.79287	12.8794		Male	44.7719	73.9568		Male	39.2177	65.6636		Male	12.7917	13.7611		Male	1.22173	3.25296		13.7479					75.0582				106.427				13.118				3.08485
Male	6.34512	45.5708		Male	20.1345	563,610896687356*		Male	46.801	296.919		Male	8.29431	31.0133		Male	1.86262	5.74874		12.5761					38.2258				92.1141				8.84272				2.65233
Male	3.64701	6.60817		Male	21.5879	50.6642		Male	37.9119	63.8626		Male	9.85896	10.431		Male	1.77647	2.26464		11.4831					68.7083				109.469				14.0087				13.3357
Male	3.44596	5.18704		Male	27.0216	87.7882		Male	67.6272	126.196		Male	11.3598	16.8363		Male	1.90376	3.83032		12.0394					75.3792				35.6467				9.39512				3.93342
Male	5.40389	13.1482		Male	11.7021	214.124		Male	63.2046	80.6801		Male	9.09287	10.6646		Male	2.11693	3.23864		10.0026					50.3737				444.573				37.074				1.30975
Male	4.32177	17.5597		Male	19.3396	257.376		Male	48.6281	77.8329		Male	12.8499	123,263426820679*		Male	0.826389	5.17173		2.63559					19.9996				63.9206				14.3642				4.46795
Male	3.76781	11.3514		Male	20.5379	130.646		Male	56.5829	67.3621		Male	10.4256	14.4571		Male	1.05452	2.12189		17.0895					78.8628				121.671				14.3256				4.60852
Male	7.3037	10.5245		Male	37.6401	83.2391		Male	88.8288	176.76		Male	14.7177	18.992		Male	1.1371	3.49648		18.9737					145.391				65.6636				13.7611				3.94757
Male	5.29658	9.14838		Male	29.5971	44.934		Male	37.6499	151.485		Male	10.354	18.1782		Male	0.864725	8.06553		12.8794					73.9568				46.1163				9.7685				3.25296
Male	3.54795	6.18103		Male	29.9622	43.5003		Male	39.4207	42.54		Male	10.1748	6.40121		Male	1.7511	1.83137		8.51913					45.1967				46.5194				9.61299				2.26286
Male	0.321009	16.7737		Male	47.4753	80.2761		Male	59.4767	43.9286		Male	9.05637	9.3125		Male	1.40523	2.59696		21.9708					136.473												2.17005
Male	9.98192	16.86		Male	14.6335	53.987		Male	20.8785	38.251		Male	3.71113	11.7213		Male	0.679729	7.53317
Male	6.48743	4.98119		Male	24.9181	31.6383		Male	50.215	54.5091		Male	11.8562	11.5203		Male	1.19064	1.77711
Male	7.21295	9.45495		Male	24.8023	33.6443		Male	50.8116	45.3729		Male	10.3051	5.6668		Male	1.30817	1.33566
Male	4.95453	25.4295		Male	21.7367	68.1147		Male	45.9727	44.9715		Male	9.23123	11.1627		Male	1.74246	1.87812
Male	3.88474	11.257		Male	26.0244	67.3071		Male	37.6785	56.9939		Male	6.00027	13.0377		Male	1.29684	2.75833
Male	9.04591	7.08523		Male	31.2381	24.0337		Male	26.3359	43.8609		Male	2.22246	13.9153		Male	0.752277	1.30841
Male	5.75012	6.01317		Male	19.9524	33.997		Male	23.7967	41.461		Male	2.51504	13.7122		Male	0.839727	1.72905
Male	3.83411	8.89489		Male	39.0092	97.5999		Male	78.1887	179.638		Male	12.6814	30.9467		Male	2.16941	4.8262
Male	4.15315	24.7559		Male	39.3471	98.9377		Male	46.8497	52.1503		Male	12.4032	7.85392		Male	1.06987	3.16615
Male	5.51507	10.2787		Male	31.0816	94.2514		Male	60.1805	36.4124		Male	11.0962	5.99476		Male	0.821924	2.13717
Male	3.52284	4.37458		Male	41.8141	49.571		Male	73.7851	51.1932		Male	11.339	10.6894		Male	2.90696	1.79541
Male	8.11314	10.0026		Male	9.85379	50.3737		Male	27.1267	35.6467		Male	3.01601	9.39512		Male	0.766898	1.30975
Male	8.05405	7.72097		Male	25.5427	24.9937		Male	166.833	28.6623		Male	15.6704	9.17708		Male	3.39807	0.727811
Male	6.84218	2.63559		Male	39.9655	19.9996		Male	50.3395	444.573		Male	9.90276	37.074		Male	1.46818	4.46795
Male	7.39985	14.3549		Male	27.6257	20.3889		Male	57.1718	65.5401		Male	9.38823	9.30741		Male	1.12394	1.57589
Male	4.28884	12.5761		Male	45.1905	38.2258		Male	69.7996	106.427		Male	8.31423	13.118		Male	2.12423	2.65233
Male	7.35372	18.8088		Male	14.8376	47.0994		Male	29.5467	136.11		Male	4.06563	20.291		Male	0.907665	2.28029
Male	6.34822	18.7556		Male	51.5993	64.8594		Male	51.3334	44.0039		Male	5.65714	6.98585		Male	1.51565	1.63212
Male	1.10667	2.99371		Male	16.9062	43.3094		Male	43.1282	21.5416		Male	7.65967	2.49411		Male	1.19824	0.383432
Male	2.33987	16.1071		Male	13.4567	41.1126		Male	19.7906	50.5719		Male	2.87849	4.0797		Male	3.42948	1.3861
Male	11.8614	11.3298		Male	45.6624	25.1785		Male	58.0889	22.8413		Male	6.57655	3.49684		Male	1.56043	2.28622
Male	5.206	7.74775		Male	52.3456	41.421		Male	54.6488	34.5482		Male	6.48836	3.87528		Male	2.81257	1.17597
Male	5.55452	16.8716		Male	17.9357	38.3865		Male	28.4479	31.8763		Male	3.70317	5.54748		Male	0.700599	1.12555
Male	8.66702	19.4505		Male	26.1741	27.8241		Male	35.9105	38.4391		Male	4.61784	3.79372		Male	1.1076	1.02603
Male	4.95898	6.85204		Male	17.6289	26.6765		Male	66.4637	27.8806		Male	7.76769	5.40157		Male	1.37995	0.576845
Male	9.60234	29.3492		Male	27.273	40.8014		Male	63.0844	35.451		Male	7.15292	5.82947		Male	1.80931	1.07899
Male	2.9181	6.78549		Male	12.7194	66.3664		Male	44.1509	417.323		Male	4.77274	40.0251		Male	1.07983	7.79236
Male	-	8.16172		Male	-	52.3456		Male	-	55.2498		Male	-	7.96902		Male	-	1.97126
[truncated: 49 more columns]

## Sheet: Figure 3
Figure 3b
Glucose (mM) - Day 10	Vehicle - Chow	9.657	9.768	7.659	10.434	9.435	8.103	11.1	11.322	9.9345	6.882
	Vehicle - KD	8.214	9.657	12.21	8.7135	9.1575	9.213	11.211	7.881	8.658	8.547
	STZ - Chow	15.3735	12.876	11.211	22.644	14.8185	8.991	23.31	22.6995	11.1	25.308
	STZ - KD	9.8235	21.867	23.532	23.6985	19.425	22.6995	13.9305	20.868	23.2545	25.419
Glucose (mM) - Day 56	Vehicle - Chow	14.097	13.8195	14.5965	12.21	7.992	13.7085	14.097	13.764	10.1565	7.215
	Vehicle - KD	11.7105	7.326	18.87	10.7115	7.992	10.545	11.4885	11.433	9.435	9.99
	STZ - Chow	25.419	33.3	19.1475	33.0225	23.0325	9.102	33.3	31.5795	16.539	33.3
	STZ - KD	11.1555	12.876	12.7095	12.543	17.0385	13.653	15.8175	18.981	24.975	13.5975
Figure 3c - Insulin (ng/ml)	Vehicle - Chow	2.0565	2.1455	1.56	2.049	1.358	3.257	1.718	3.234	1.3705	1.1075
	Vehicle - KD	2.7265	1.4755	2.341	2.438	1.7035	1.6615	3.3545	1.9435	1.689	0.9085
	STZ - Chow	1.732	1.164	0.309	1.4545	0.9395	0.5375	0	1.801	0.526
	STZ - KD	1.4505	1.459	0.4525	0.326	0.898	0.879	2.386	2.5	1.0125	1.4195
Figure 3d
3-DG (nM)	Vehicle - Chow	36.1276	37.7434	71.644	58.4275	57.7261	100.357	58.348
	Vehicle - KD	98.7996	44.3558	38.5323	67.2836	48.5762	39.0908	ND
	STZ - Chow	106.322	92.9627	103.449	74.4555	91.5189	225.798	62.5838	219.465
	STZ - KD	36.4616	48.3635	39.3626	53.2495	33.9562	41.0461	59.9854
Gx (nM)	Vehicle - Chow	68.3749	116.264	123.502	123.884	206.849	255.658	181.982
	Vehicle - KD	70.4113	112.227	222.885	94.8009	99.9423	199.57	135.534
	STZ - Chow	99.9225	75.3912	85.3951	129.514	84.3329	147.193	265.296	208.855
	STZ - KD	96.5875	111.151	113.689	320.643	118.592	116.703	199.368
MG (nM)	Vehicle - Chow	18.6444	19.7315	29.1399	24.0437	29.2934	41.0952	37.8901
	Vehicle - KD	14.878	23.7087	34.3047	21.3777	15.975	22.3043	24.9809
	STZ - Chow	21.7748	19.7445	26.5401	23.1632	22.1229	24.9674	42.2644	37.0925
	STZ - KD	21.9932	23.4077	17.2795	203.31*	20.9395	23.1644	29.6854
DMG (nM)	Vehicle - Chow	10.6005	10.7609	12.5802	13.326	14.2375	28.5208	31.1775
	Vehicle - KD	5.55968	6.4245	8.88304	7.18163	9.79942	10.2914	ND
	STZ - Chow	22.2882	75.4269	14.6805	14.0841	16.9923	129.13	35.2377	80.2296
	STZ - KD	7.2255	13.718	11.3073	9.02159	7.2778	11.7401	ND
Outlier*
0 = Value < LOD
ND = not detected

## Sheet: Figure 4
Figure 4a								Figure 4b																Figure 4e - DMG (Rel. Area)
3-DG (Rel. Area)	[12C6]glucose			[13C6]glucose				[13C2]MG (Rel. Area)	Normoxia							Hypoxia								Baseline	2.43	2.19	2.95	2.69	2.7	2.04	2.35	2.2	2.17	2.3	2.12	2.69	2.57	2.77	2.16
13C1	0.00850951	0.00606928	0.0050768	0.000730626	0	0		30´	0.069082	0.142738	0.133589	0				0.166471	0.150505	0.543513	0.190254					Vehicle - 30 min	2.21	2.49	2.99	2.65	3.11	3.36	2.36
13C2	0	0	0	0	0	0		60´	0.096647	0.190046						0.584014	0.503136	0.304948	0.493636					Glucose - 30 min	2.83	2.61	2.21	4.63	3.63	3.61	3.06	2.97
13C3	0	0	0	0	0	0		120´	0.525159	0.332167	0.214114	0.077233				0.719978	0.602983	0.517542	0.521103
13C4	0	0	0	0	0	0		180´	0.48853	0.28486						0.715035	0.970832	0.441801	0.339998					Baseline	2.24	2.23	2.03	2.21	2.38	1.95	2.05	2.17*	2.33	1.94	2.85	2.41	2.2	2.19	2.18	2.51
13C5	0	0	0	0.00167411	0	0.00105374		240´	0.166138	0.192382	0.207838	1.02386	0.469318	0.411985	0.591177	0.536756	0.308859	1.60353	1.3912	0.778945	0.604961			Vehicle - 50 min	2.81	2.61	3.2	4.02	2.82	3.44	3.26	10.35*
13C6	0	0	0	0.0651774	0.0608747	0.0894949		300´	0.493953	0.672543						0.882203	1.0517							Glucose - 50 min	4.02	3.16	3.94	4.23	3.25	4.43	3.71	4.12
								360´	1.1607	1.00998	0.779139	1.05019				2.83339	2.05464	1.05782	0.645305
Gx (Rel. Area)	[12C6]glucose			[13C6]glucose																				Figure 4f - DMG (Rel. Area)
13C1	0.0807233	0.0763608	0.0790391	0.0755814	0.0626595	0.08465		[13C3]MG (Rel. Area)	Normoxia							Hypoxia								Contralateral Side - Vehicle
13C2	0.00161682	0	0	0.0571066	0.053727	0.0599951		30´	0.107674	0.083876	0.109062	0.082488				0.090597	0.099862	0.488945	0.291629					30 min	4.4	5.68	5.99	5.96	4.96	5.83	5.21
								60´	0.111254	0.129408	0.120968	0.114336				0.231182	0.250702	0.55155	0.538121					50 min	8.35	7.16	6.35	6.63	5.77	6.7	7.87**
MG (Rel. Area)	[12C6]glucose			[13C6]glucose				120´	0.269866	0.226595	0.133859	0.121882				0.566805	0.613296	0.570288	0.495806
13C1	0.296189	0.271384	0.293099	0.277618	0.30177	0.2613		180´	0.468705	0.623723	0.261086	0.179023				0.81249	0.920329	0.439531	0.482594					Ipsilateral Side - Vehicle
13C2	0.0101042	0.00557921	0.00429265	0.0440462	0.0441238	0.0367609		240´	0.266726	0.279931	0.213478	0.614851	0.541023	0.280919	0.319892	0.327309	0.296922	0.323725	1.36266	1.15536	0.698475	0.687922		30 min	5.54	6.51	6.49	6.47	6.1	5.57	5.05
13C3	0	0	0	0.25304	0.284844	0.231611		300´	0.395395	0.380692						1.2225	1.19334							50 min	9.52	6.35	8.2	6	6.74	ND	10.66**
								360´	0.919225	1.07754	0.405232	1.598				3.17509	2.52165	1.34598
DMG (Rel. Area)	[12C6]glucose			[13C6]glucose																				Contralateral Side - Glucose
13C1	0.11244	0.101812	0.0996548	0.0971175	0.105593	0.1354		[13C3]MG (Rel. Area)																30 min	4.76	7.9	5.35	6.54	5.27	4.69	6.19	4.68
13C2	0.00255144	0.00121028	0	0.0219934	0.020181	0.0292552		360´	Normoxia	0.804938	1.00441	0.584839	1.13306	1.27418	0.953379	1.16271	1.08249							50 min	9	4.56	5.55	5	5.77	6.24	5.86	ND
13C3	0	0	0	0.0011205	0.00525905	0.00900947			Hypoxia	4.04468	2.30865	3.764	4.2499	3.88928	3.56522	2.60482	3.80348
13C4	0	0	0	0.073292	0.0696109	0.0901548																		Ipsilateral Side - Glucose
								Figure 4c																30 min	5.71	4.96	5.91	4.57	10.57	4.89	5.06	5.25
								[13C2]DMG (Rel. Area)	Normoxia							Hypoxia								50 min	6.43	11.39	7.8	10.2	7.46	7.05	6.87	8.67
Outlier*								30´	0.227149	0.267991						0.141628	0.362677
Mouse exclusion**								60´	0.252935	0.292803						0.335131	0.29466	0.252688	0.673085
0 = value < LOD								120´	0.190203	0.246168						0.129684	0.493707
ND = not detected								180´	0.256826	0.439523						0.287194	0.809282	0.31734
								240´	0.563973	0.507823	0.290672	0.614643	0.235467	0.368841	0.1263	0.67374	0.687853	0.765377	0.490678	0.179978	0.653422	0.156784
								300´	0.940232	0.450356						1.57052	1.41399
								360´	0.532116	0.814335	1.65355					0.952993	1.65811	1.04618
								[13C4]DMG (Rel. Area)	Normoxia							Hypoxia
								30´	0							0
								60´	0.115848							0.134352
								120´	0.315778							0.541122	0.750152
								180´	0.162108	0.441795						0.998657	0.645709	1.134
								240´	0.069777	0.483135	0.565711	0.997723				2.3606	2.13222	1.27815	1.92872
								300´	1.71684	1.58765						3.8942	4.55661
								360´	0.679451	0.398109	1.92244					5.19927	4.45011
								[13C4]DMG (Rel. Area)
								360´	Normoxia	0.89234	2.32448	0	0	2.08757	0.751552	0.89234	1.05172
									Hypoxia	4.34585	1.55502	2.77677	4.27557	3.21524	5.79545	1.86199	2.97107

## Sheet: Figure 5
Figure 5a						Figure 5c
[13C2]DMG (Rel. Area						[13C4]DMG (Rel. Area)	Cell-free wells				bEnd.3 cell wells
[12C3]	[13C1-1]	[13C1-2]	[13C1-2]	[13C3-1,2,3]		Normoxia	0.22317	0.176637	0.219159	0.261601	1.01583	0.945276	1.0164	1.20803	0.814462	1.15238	1.13874	0.801385	1.05635	0.851141
0	0	0.0216605	0.0145722	0.00272308		Hypoxia	0.281172	0.234408	0.253902	0.24759	6.28169	4.12809	3.83891	3.21304	2.9537	1.92623	2.46411	1.87806	1.96652	2.17055
0	0.003596	0.0152715	0.0303635	0.00784947
0	0.00333759	0.0189713	0.0102813	0		Figure 5e
0.00256163	0.00701359	0.0187632	0.0221842	0		Relative Ilvbl mRNA Expression	pFB-AAV-CAG-GFP						pFB-AAV-CAG-ILVBL
0	0.00294605	0.0220392	0.0179921	0.0034583		Normoxia	0.705067	1.2149	0.966494	1.18168	0.997116	1.02515	140.637	179.25	183.652	197.517	179.873	182.384
0	0	0.00420585	0.0146722	0.00497519		Hypoxia	0.927123	1.25774	1.38591	1.25774	0.829799	1.11407	260.625	218.401	278.365	249.143	283.231	278.365
0.00651977	0.0065812	0.0540076	0.0294744	0.0776707
0	0.00815582	0.0398181	0.0363605	0.10432		Figure 5f - Relative ILVBL Expression
0.0230936	0.0387691	0.0298352	0.00814679	0.0759971		pFB-AAV-CAG-GFP	pFB-AAV-CAG-ILVBL
0.0117716	0.00441288	0.0466713	0.014382	0.03332		0.109486	6.62098
0.0146536	0.0242696	0.0263243	0.0281196	0.140082		1.14982	12.402
0.0072018	0.00611467	0.0418776	0.032674	0.0906632		0.816583	7.17415
						0.360816	9.20151
[13C4]DMG (Rel. Area)						1.32724	6.98937
[12C3]	[13C1-1]	[13C1-2]	[13C1-2]	[13C3-1,2,3]		1.58297	14.1058
0	0	0	0	0.00268446		1.49857	9.06223
0	0	0	0	0.0161486		0.481598
0	0	0	0	0.00795478
0	0	0	0	0.0049595				ALS = ILVBL
0	0	0	0	0.0147188
0	0	0	0	0.0078949
0	0	0	0	0.0141622
0	0	0	0	0
0	0	0	0	0.00647856
0	0	0	0	0
0	0	0	0	0.00964465
0	0	0	0	0.00624899
0 = value < LOD
ND = not detected						Figure 5g
						[12C2] DMG (Rel. Area)	pFB-AAV-CAG-GFP								pFB-AAV-CAG-ILVBL
						Normoxia	0.177619	0.203574	0.183117	0.281516	0.238546	0.303222	0.147563	0.0772153	0.143862	0.331772	0.173832	0.330825	0.205146	0.101057	0.198358	0.0970123
						Hypoxia	0.260577	0.303649	0.124009	0.218178	0.240847	0.257575	0.212033	0.137779	0.184314	0.257321	0.185175	0.105361	0.172179	0.323855	0.237601	0.323661
						[12C4] DMG (Rel. Area)	pFB-AAV-CAG-GFP								pFB-AAV-CAG-ILVBL
						Normoxia	0.0232152	0.149429	0.0891353	0.142254	0.139963	0.184574	0.054558	0.059318	0.070003	0.192489	0.139225	0.112565	0.166343	0.112549	0.067901	0.111895
						Hypoxia	0.179468	0.27584	0.205131	0.194511	0.246427	0.160319	0.225907	ND	0.259326	0.233559	0.360664	0.185805	0.427684	0.437319	0.30583	0.319784

## Sheet: Figure 6
Figure 6b
DMG (Rel. Area)	Sham - Ilvbl +/+
Contralateral Side	0.184694	0.191488	0.169388	0.148535	0.200823	0.157622	0.180998	0.206117	0.225976	0.195793	0.169326	0.203929	0.154689	0.180338
Ipsilateral Side	0.209465	0.173452	0.18269	0.142201	0.164192	0.159689	0.157675	0.187853	0.213137	0.143777	0.154611	0.191562	0.177694	0.164007
	Sham - Ilvbl -/-
Contralateral Side	0.169591	0.182737	0.193088	0.153605	0.195758	0.172149	0.190733	0.183056	0.178479	0.21154	0.162607	0.200174	0.213332	0.210109	0.185011	0.182722	0.220212
Ipsilateral Side	0.138224	0.215201	0.146678	0.177957	0.163123	0.151442	0.168845	0.168082	0.164377	0.164298	0.215945	0.172114	0.17899	0.179379	0.209854	0.164212	0.177591
	MCAO - Ilvbl +/+
Contralateral Side	0.447695	0.62627	0.459457	0.352598	0.383703	0.432002	0.838967	0.560632	0.198418	0.536863	0.460057	0.43139
Ipsilateral Side	0.619666	0.686784	0.612989	0.464885	0.483465	0.572106	0.726609	0.656029	0.406601	0.683225	0.56149	0.622223
	MCAO - Ilvbl -/-
Contralateral Side	0.353796	0.406391	0.322982	0.172219	0.235482	0.477347	0.493435	0.492556	0.283827	0.342775
Ipsilateral Side	0.39292	0.403563	0.394038	0.220678	0.221731	0.433963	0.654096	0.627615	0.355314	0.506323
[13C2]DMG (Rel. Area)	Sham - Ilvbl +/+
Contralateral Side	0.0051065	0.00983565	0.00712214	0.00446913	0.00384682	0.00368034	0.00597084	0.00750407	0.00941883	0.0044857	0.00423491	0.00784651	0.00726445	0.00521493
Ipsilateral Side	0.00594762	0.0103855	0.00372067	0.00451766	0.00374857	0.00302169	0.00159051	0.00728828	0.0103704	0.00443902	0.00411919	0.00624467	0.00649692	0.0058862
	Sham - Ilvbl -/-
Contralateral Side	0.00645406	0.00729354	0.00817673	0.00397963	0.0104575	0.00582099	0.00415264	0.0051797	0.00702336	0.00196096	0.0057439	0.0105215	0.00505947	0.0116811	0.00665431	0.0103806	0.0101834
Ipsilateral Side	0.00342034	0.00541672	0.00665813	0.00705519	0.0125313	0.00494175	0.0054062	0.0061843	0.00468772	0.0049409	0.0100016	0.00981475	0.00514529	0.00574838	0.00717929	0.00683796	0.00767991
	MCAO - Ilvbl +/+
Contralateral Side	0.176655	0.220959	0.121163	0.150647	0.138536	0.153717	0.290597	0.257574	0.0552517	0.103803	0.11314	0.0958051
Ipsilateral Side	0.244653	0.263956	0.17338	0.188827	0.202038	0.194626	0.249788	0.285486	0.125675	0.132904	0.143978	0.156849
	MCAO - Ilvbl -/-
Contralateral Side	0.0720653	0.135775	0.131586	0.0359436	0.0436205	0.201721	0.0843668	0.241462	0.089869	0.0759553
Ipsilateral Side	0.0929477	0.137262	0.146424	0.0372865	0.0322344	0.181419	0.124929	0.321054	0.106822	0.12565
Figure 6c
DMG (Rel. Area)					[13C2]DMG (Rel. Area)					[13C4]DMG (Rel. Area)
Sham - Ilvbl +/+	Sham - Ilvbl -/-	MCAO - Ilvbl +/+	MCAO - Ilvbl -/-		Sham - Ilvbl +/+	Sham - Ilvbl -/-	MCAO - Ilvbl +/+	MCAO - Ilvbl -/-		Sham - Ilvbl +/+	Sham - Ilvbl -/-	MCAO - Ilvbl +/+	MCAO - Ilvbl -/-
0.700741	1.10115	1.70913	1.97018		0.026096	0.047148	0.101015	0.388658		0	0.009869	0.020085	0.089905
0.819125	0.92013	1.32259	0.955453		0.020715	0.036783	0.04563	0.126695		0	0.009394	0.022662	0.073571
0.697879	1.07356	1.05997	0.733677		0.048992	0.073552	0.067725	0.081256		0.014653	0.021318	0.030476	0.045387
3.0536	0.846624	1.61373	1.24875		0.034225	0.110376	0.042938	0.055372		0	0.032429	0.011255	0.005524
1.24361	1.05157	1.7287	1.78686		0.010491	0.03129	0.136558	0.105865		0	0.002701	0.023283	0.019442
1.96843	1.0076	1.80027			0.032558	0.020203	0.176723			0	0.004204	0.043556
1.02973	1.32736	2.08066			0.040554	0.04224	0.236663			0.017418	0.010473	0.053967
0.886317	0.843459	2.67814			0.020504	0.068009	0.119466			0	0.027692	0.022291
0.420749	0.867132	0.969425			0.015761	0.026913	0.061256			0.003913	0.005046	0.0063
1.96203	1.19616				0.018503	0.062338				0	0.029592
2.77187	2.71538				0.132985	0.067865				0.032134	0.011005
	0.86665					0.035828					0.014699
	1.45134					0.095687					0.025652
	0.826209					0.032985					0
Figure 6e
DMG (Rel. Area)	Ilvbl +/+																Ilvbl -/-
Baseline	5.25196	5.00816	5.86055	6.93865	4.17475	5.6376	6.02275	5.45359	7.5211	7.26966	6.01395	7.23809	5.17036	5.68351	7.29563	6.28224	7.96675	5.10465	13.8588	7.61645	8.23867	6.57636	6.23121	7.4642	4.03248	7.72593
12 weeks after STZ	22.3217	4.88855	6.28727	15.1457	6.25361	8.55169	13.8995	5.84567	6.96975	11.9809	11.2617	6.01992	10.1649	11.346	5.45594	5.92449	8.03908	12.3426	13.1892	7.89764	11.2595	14.8734	9.77081	7.47636	4.17945	5.47906
Figure 6f - DMG (Rel. Area)
Ilvbl +/+	Ilvbl -/-
0.146428	0.234786
0.39794	0.204605
0.235277	0.199071
0.477383	0.174125
0.244028	0.218577
0.292706	0.198177
0.17949	0.199647
0.203807	0.210821
0.223933	0.193973
0.210648	0.220109
0.669535	0.247034
0.241469	0.186927
0.261872
0.285456
0.241251
0.466123
0.427777
0.290873
0 = value < LOD

## Sheet: Figure 7
Figure 7b
Plasma - DMG (nM)	PBS										DMG
3h	11.4099	26.5721	68.4204	40.9615	22.461	14.574	17.4257	14.2391	16.2737	24.8343	36.762	153.749	49.9928	48.1043	9.54228	142.998	67.5885	172.248	200.271	115.983
24h	19.2644	11.4037	25.9276	15.5902	19.6324	21.553	35.8325	26.3805	36.0311		30.2531	13.8393	53.4996	34.7542	48.0062	26.3055	66.1535	22.5635	42.4431	28.7783
Brain - DMG (pmol/mg protein)	PBS					DMG
3h	0.933406	1.07775	1.31109	1.11662	1.0837	1.40829	1.72003	1.33626	1.4701
24h	0.940422	0.847888	0.956962	1.02748	1.10076	1.22736	1.05857	0.916986	1.23351	1.11784
Figure 7d - HBL (Rel. Area)
Ilvbl +/+	Ilvbl -/-
4.90254	3.56623
4.73581	3.33222
5.57135	4.48358
4.51114	6.29327
6.28054	4.1628
5.08517	3.97819
4.65968	4.63857
5.52186	6.42089
3.94743	4.5405
7.10021	3.51569
4.81388	3.36592
5.05291	5.0156
5.28436	4.09055
3.73494	5.08284
	2.31521
	3.29643
	4.21225

## Sheet: Figure 8
Figure 8a - Relative Fluorescence Intensity										Figure 8b - Relative Fluorescence Intensity										Figure 8c - Relative Fluorescence Intensity
0µM	5 µM DMG	50 µM DMG	500 µM DMG	5 µM MG	50 µM MG	500 µM MG	H2O2 (10 µM)	no cells		0µM	5 µM DMG	50 µM DMG	500 µM DMG	5µM MG	50 µM MG	500 µM MG	H2O2 (10 µM)	no cells		0 µM DMG	5 µM DMG	50 µM DMG	500 µM DMG	H2O2 (10 µM)	no cells
0.889378	1.05984	1.14305	1.48486	1.02358	1.16687	1.25747	1.30801	0.392323		1.00838	1.09519	1.29423	2.35814	1.09694	1.16037	1.1174	2.2766	0.85894		1.11129	0.906374	1.22035	2.58133	2.13003	0.289189
0.998194	1.0745	1.23316	1.50642	1.01734	1.11005	1.17125	1.25903	0.375176		1.04462	1.06713	1.26354	2.11847	1.10571	1.1592	1.06274	2.17576	0.84551		1.20257	0.947091	1.04874	3.22522	2.06238	0.31033
0.959188	1.08389	1.24748	1.6309	1.0048	1.06934	1.24667	1.28575	0.397518		1.0683	1.10512	1.31235	2.24299	1.16504	1.15423	1.20859				1.41745	1.14454	0.568359	2.35435	1.77128	0.297066
1.082	1.08129	1.21078	1.56673	1.0598	1.10994	1.19515	1.20725	0.370981												1.10179	0.970374	0.951551	3.23211	1.52165	0.26301
1.03486	1.09016	1.18075	1.7455	1.0487	1.10103	1.19582	1.24069	0.329072												1.0598	1.76505	1.58663	2.9278	2.03701	0.319713
1.03638	1.1459	1.14884	1.50278	1.08693	1.11484	1.18209	1.29232	0.343515												0.5661	1.72676	2.2031	2.97973	2.55567	0.315832
1.09129	1.07633	1.31096	2.09689	0.889437	0.9096	0.927598	1.13883	0.36												0.844574	1.50445	1.14348	3.1312	1.59871	0.086225
1.07507	1.04489	1.18536	2.00581	0.928341	0.920069	0.929505	1.09617	0.34												0.696418	1.47697	1.08862	2.72835	1.8362	0.073535
0.999655	0.97778	1.07129	2.07457	0.911927	0.888661	0.894801	1.11944	0.34												0.868001				1.79304	0.101526
0.963594	0.913574	1.13805	2.04077	0.971285	0.930119	0.901522	1.0511	0.37												0.516243				2.02349	0.091803
0.898129	0.930668	1.0383	1.99686	0.965856	0.972093	0.894639	1.08021													1.06025				3.24245	0.107581
0.972254	0.960492	1.07162	1.99036	0.984307	1.0099	1.00802	1.12516													1.74366				2.33731	0.085594
1.03	0.93	1.42	2.25	1.22	1.09	0.55	1													0.944691
1.02	1.35	1.29	2.22	1.25	1.21	1.37	1.34													1.13
1.02	1.19	1.15	1.95	1.03	0.94	1.24	1.08													0.856777
0.96	0.99	1.22	2.31	1.05	1.44	1.16	1.29													0.880368
0.99	1.08	1.35	2	1.01	1.2	1.38
1.03	1.09	1.13	2.05	1.11	1.15	1.28
1.02	1.07	1.4	1.88	1.36	1.29	1.42
1.24	1.12	1.17	2.11	1.09	1.19	1.45
0.95	1.12	1.21	1.86	1	1.31	1.31
0.74	0.98	1.04	1.71	1.08	1.14	1.39
0.86	1	1.19		1.05	1.2	1.29
1.16	1.12	1.27		1.21	1.28	1.05
Figure 8e
Relative number Iba1+ cells	PBS																		DMG
3h	0.906475	1.18705	0.884892	1.18705	1.35971	0.906475	1.23022	0.94964	0.863309	0.733813	1.01439	0.798561	0.841727	0.71223	0.776978	1.20863	1.16547	1.27338	1.53237	1.33813	1.61871	1.48921	0.863309	1.38129	1.2518	1.46763	1.27338	0.906475	1.31655	1.07914	1.20863	1.03597	1.10072	0.776978	0.992806
24h	0.93765	0.958034	1.14149	1.18225	0.876499	0.998801	0.713429	1.18225	1.08034	0.978417	0.876499	0.998801	0.876499	0.93765	1.01918	0.815348			1.46763	1.14149	1.1211	1.10072	0.896882	1.16187	1.16187	1.20264	1.10072	1.14149	0.978417	1.26379	0.998801	1.52878	1.18225	1.38609	0.978417	1.22302
Figure 8f								Figure 8g
Relative Ccl2 mRNA expression				Tgfb2				Relative Pla2g4a mRNA expression				Relative Ptges mRNA expression				Relative Ptgs2 mRNA expression				Relative Bim mRNA expression				Figure 8i
0 µM	100 µM	500 µm		0 µM	100 µM	500 µm		0 µM	100 µM	500 µm		0 µM	100 µM	500 µm		0 µM	100 µM	500 µm		0 µM	100 µM	500 µm		Mean occludin intensity (AU)	PBS									DMG
0.99	0.93	41.07		0.827406	0.68	0.74		0.963692	1.11469	0.997676		1.08451	1.36324	2.06629		0.988055	1.2681	1.98985		1.04409	1.00156	1.08091		3 h	1.747	1.74	1.73	1.892	1.955	1.769	1.835	1.802	1.551	1.69	1.618	1.555	1.439	1.525	1.56
1.1	2.15	1.97		1.03288	0.76	0.62		0.874569	1.07672	1.49138		0.862768	1.27195	2.10971		1.11162	1.18318	2.62563		1.03688	1.01554	1.36817		24 h	1.483	1.534	2.593	2.044	1.995	1.853	1.673	2.6	2.52	2.128	1.664	1.913	1.692	1.587	2.017	1.702	2.257
0.92	1.05	11.7		1.17013	0.54	0.43		1.0116	1.28935	1.68956		0.899406	1.62118	2.37355		0.941259	1.27692	2.91332		0.908936	1.08091	1.29437
0.869043	2.57	27.35		1.12636	0.8	0.43		0.963692	1.3256	1.62073		0.924692	1.34448	2.05202		0.921888	1.31282	3.44061		1.00853	1.01554	1.44618
1.15069	2.78	20.51		0.725309	0.48	0.45		1.18644	0.911708	1.49138		1.22862	1.46109	2.23		1.03718	1.06634	2.62563		1.00156	0.921624	1.07345
0.59	4.63	35.84		1.22405	0.94	0.56
0.83	2.84	1.55		0.99	0.74	0.75
0.76	0.83	2.43		1.05	0.62	0.37
1.09	3.59			0.96	0.78	0.63
1.2	45.20*			1.02	0.87	0.81
2,06*	10.92*			1.04	1.88*	1.61*
				0.94
Outlier*

## Sheet: Figure 9
Figure 9a			Figure 9c - DMG (nM)			Figure 9d						Figure 9e - Preference index			Figure 9f - Preference index			Figure 9h - 4HNE+ vessel length (µm/mm^2)			Figure 9j - 4HNE+ vessel length (µm/mm^2)			Figure 9l - Mean occludin intensity (AU)			Figure 9m - Relative IgG intensity			Figure 9n - IL-1alpha (pg/ml)			Figure 9o - Relative GFAP intensity
Plasma -[13C4]DMG (nM)			Ctrl	DMG		DMG (nM)			HBL (Rel. Area)			Ctrl	DMG		Ctrl	STZ		Ctrl	DMG		Ctrl	STZ		Ctrl	DMG		Ctrl	DMG		Ctrl	DMG		Ctrl	DMG
NaCl	[13C4]DMG		17.6088	21.3697		Ctrl	DMG		Ctrl	DMG		0.805556	0.504348		0.91	0.47		294.572	1418.00*		161.071	322.433		4.26875	3.576		0.967219	0.946442		79.87	119.67		0.985058	0.89937
0	126.888		15.8034	15.268		22.0168	26.3235		0.454253	0.814192		0.789474	0.745583		0.43	0.43		386.576	397		824.295	193.958		6.823	3.581		0.987777	1.04222		47.02	73.67		0.943511	0.96805
0	988.921		25.2983	34.6824		19.3782	21.8197		1.70908	1.30389		0.709677	0.816901		0.48	0.49		362.822	409		255.417	654.444		5.70967	5.418		1.02702	1.06141		42.09	85.68		0.881615	0.689142
0	318.48		10.1808	24.8585		19.5931	18.3402		1.45197	0.722329		1	0.653409		0.75	1		275.165	393		807.778	284.5		8.969	9.289		1.01799	1.12317		164.21	155.8		1.04885	0.729442
			5.51036	13.1924		17.314	27.1999		0.122387	6.10*		1	0.625		0.69	0.54		519.206	580		591.8	1050.06		7.06	4.54333		1.01985	1.04245		85.68	85.68		1.07513	1.149
Brain - [13C4]DMG (pmol/mg protein)			20.6713	18.5754		19.7735	19.452		0.661501	1.6355		0.660287	0.515957		0.85	0.54		292.454	491		124.278	1086.78		6.28133	3.803		0.986047	1.04332		91.18	123.88		1.10641	1.23968
NaCl	[13C4]DMG		23.8776	29.3489		45.34*	31.2897		1.52052	1.83169		0.677966	0.674419		0.11	0.37		150.618	1552.00*		103.667	807.444		6.6385	5.85733		1.00343	0.961295		31.74	37.14		0.881265	1.21269
0	0		12.6266	28.8977		32.1179	18.8585		0.60145	0.762648		0.72	0.772727		0.89	0.39		170.614	519		647.833	129.389		5.0465	5.222		0.990677	1.09145		55.55	100.17		1.1091	1.17743
0	0.217276		19.3211	28.3667		26.7743	37.0758		1.05948	1.58238		0.744186	0.425926		0.78	0.61		233.46	665		590.125	796.042		7.1515	4.73075		1.0326	1.08759		43.24	48.54		0.934035	1.18267
0	0.175514		20.6837	26.3647		43.25*	24.0348		0.480732	0.820648		0.523256	0.702703		0.82	0.4		106.075	374		150.333	1244.94		5.26067	5.146		1.12295	1.03591		83.73	96.29		1.01229	1.12307
						21.7242	25.6434		0.993356	1.56539		1	0.674419		0.91	0.31		102.513	424		412.083	277.055		6.6545			1.06831	1.0574		35.44	124.53		0.797822	2.06498
						19.5441	26.7416		0.89238	0.952525		0.567568	0.84		0.79	0.92		179.601	166		388	854.833					0.78*	1.20961		27.49			1.128	2.13431
						18.6803	36.0778		0.632595	0.963655		1	0.516129		0.88	0.47		48.1865	441		388.625	969.25					1.01852	1.24827					0.630686	1.15055
						27.102	19.4564		0.9084	1.59104		0.738462	0.732824		0.58	0.52		78.8015	326		206.75	365.633					1.03576	1.02088					1.15175	1.07608
						34.7864	46.9847		1.0135	1.99182		0.732601	0.612903		0.73	0.35		115	305		409.625						0.945721	1.15424					0.882263	1.85949
						43.52*	25.9666									0.43																	1.04486	2.0587
						24.2002	40.4472									0.05																	1.58367	0.946354
						17.2871	50.4696																										0.957227	0.946703
						22.8292	20.9463																										0.846452	1.08855
						16.6788	76.38*																										0.979439	0.997826
						22.4797	31.7396																										0.939118	0.987205
						21.8062	71.16*																										0.916542	1.0427
						36.1602	35.6859																										1.06997	0.757517
						35.4797	33.993																										1.27731	0.763793
						20.8818	50.2737																										1.25916	1.26819
						21.794	27.467																										0.924624	1.35876
						25.545	34.5049																										1.04586	1.31438
						17.0258	29.8337																										0.988786	1.21446
							28.5787																										0.978852	1.34468
																																	0.84746	1.14709
																																	0.99759	2.12052
Outlier*																																	0.740178	2.17917
0 = value < LOD																																	0.907557	1.13273
																																	0.956095	1.11733
																																	1.02175	1.68602
																																	1.44717	1.88338
																																	0.896901	0.983909
																																	0.805649	0.967564
																																		1.09665
																																		1.0157

## Sheet: Supplementary Figure 1
Figure S1a			Figure S1b - Glucose (mM)			Figure S1c												Figure S1f																										Figure S1g
3-DG (Rel. Area)			Ctrl	STZ		DMG (nM)			Pyruvate (µM)			Lactate (Rel. Area)			Ratio (Lactate/Pyruvate)			Body Weight (g)																										Body Weight (g)			DMG (nM)
Ctrl	STZ		10.0466	21.4254		Crtl	STZ		Crtl	STZ		Ctrl	STZ		Ctrl	STZ		Time (Week)	db/+												db/db													SD	HFD		SD	HFD
0.000675784	0.00164362		9.26954	17.2069		24.2002	38.5049		81.5971	80.7937		36.9246	37.7974		0.258505	0.489488		5	18.1	17.6	18.3	19.4	16.9	18.1	19.1	18	18.7	19.4	18.9	17.7	29.7	22.7	22	18.3	26.9	19.1	26.1	28.8	21.2	19.4	21.1	22.5		27.63	39.3		20.6064	17.738
0.00126425	0.00218975		8.43694	21.3421		17.2871	33.7174		73.8683	119.713		38.307	36.2082		0.329191	0.315215		6	20.3	21	20.1	21.2	19.6	20	20.7	19.9	21.7	20.8	19.7	19.7	33.2	25.4	25.8	20.5	32.6	23.4	31.6	33.8	26.3	24.1	25.6	28.7		33.5	39.1		14.544	12.9971
0.00102064	0.00176599		9.26954	23.9232		22.8292	39.1997		85.5723	71.8529		22.8103	34.4388		0.221228	0.479296		7	24.5	24.9	21.4	24.7	21.7	21.3	22.5	22	23.2	23.2	21.5	22	37.6	29	29.7	23.8	37.4	28.9	36.3	39.8	30.9	28.9	28.7	35.1		29.94	47.5		16.5462	19.7314
0.00131062	0.0020137		8.88099	16.9016		16.6788	39.4453		78.1864	114.868		27.5845	35.6964		0.352804	0.298182		8	26.4	26.5	21.8	24.7	22.7	22.3	24.1	23.7	24.3	24.2	22.3	23	41.3	32.6	31.9	27.4	41.1	32.7	39.1	43.1	33.7	33	32.2	39.7		24.97	32.3		19.7727	27.7203
			8.49245	25.6161		22.4797	15.4171		103.108	77.2184		36.4269	41.4854		0.425686	0.513473		9	27.5	24.9	22.6	25.9	23.4	24.4	24.8	24.3	25.2	26.1	22.6	24.4	45.6	37.2	33.9	32.4	47	39.4	43.7	48.1	37.4	37.2	35.9	44		32.13	30		24.4556	19.981
Gx (Rel. Area)			9.4083	10.3242		21.8062	26.2472		116.367	69.1269		25.1489	32.6646		0.340457	0.536092		10	28.3	24.6	23.1	27.3	23.9	23.1	25	24.8	25.9	26.8	23.3	25	47.8	38.5	36.3	34.6	49.9	42.6	45	45.9	39.1	40.6	36.6	46.6		23.64	29.4		19.7526	12.5086
Ctrl	STZ		8.99201	26.6707		36.1602	39.1232		142.839	78.4157		20.3579	31.2085		0.249493	0.397988		10.5	28.8	25.5	23.9	26.8	24.2	24.1	26.3	26.1	26.5	27.5	24.6	25.9	49.5	38.1	38.4	37.2	50.7	43.5	46.7	52.9	40.1	43.2	40.9	47.6		32.25			21.3216
0.0132726	0.00669345		9.4083	26.5597		35.4797	49.7263		82.4916	60.9311		26.0256	40.1641		0.245233	0.549915																												29.16			20.6188
0.00805894	0.0048237		9.46381	22.5078		20.8818	16.9265		74.2106	56.6415		45.8849	36.4636		0.52417	0.494083		Glucose (mM)
0.00619481	0.0075145		10.0466	29.113		21.794	27.0864		106.55	73.8006		39.0707	29.7746		0.366687	0.525669		db/+	db/db
0.00934087	0.00481497		8.79774	20.121		25.545	25.7203		87.5381	73.0369		32.1115			0.432707			13.26	31.69
			8.90875	22.1747		17.0258			106.126									16.87	13.76
MG (Rel. Area)																		17.37	21.09
Ctrl	STZ					Figure S1d												16.93	19.87
0.062664	0.0490499					DMG (pmol/mg protein)			Pyruvate (nmol/mg protein)			Lactate (Rel. Area)/10^9			Ratio (Lactate/Pyruvate)/10^10			16.65	20.48
0.0485327	0.04596					Ctrl	STZ		Ctrl	STZ		Ctrl	STZ		Ctrl	STZ		14.71	21.48
0.039927	0.0475908					0.853338	1.33077		0.173755	0.0677861		3296992620	4159134267		18974985918	61356786663		16.54	33.3
0.0442251	0.0348207					0	1.61107		0.0559353	0.180833		3162937720	4902209806		56546333835	27109075289		13.32	17.87
						0.400736	0.64226		0.0736354	0.0361339		3129130527	3600536785		42494910665	99644180052		11.1	27.2
DMG (Rel. Area)						0.954962	1.03592		0.0677631	1.07057		2799384076	4475112722		41311357327	4180102873		17.09	32.02
Ctrl	STZ					0.135962	1.52014		0.0451154	0.0445052		2835167873	2534462630		62842542814	56947620060		18.76	26.64
0.0140604	0.0860828					0.917288	1.35089		0.0801268	0.100464		2371654122	3545325251		29598755021	35289490514
0.0170793	0.0825509					0.587353	1.61891		0.0538662	1.31211		2470016169	1645312749		45854676794	1253940350
0.0116491	0.064311					0.715001	0.396863		0.0828735	0.778108		2477965500	2223482621		29900564932	2857549640
0.0126104	0.0305245					1.07704	0.84608		0.205164	1.44064		2562051024	1722501877		3975913161	1195647031
						0.875964	0.514199		0.115705	0.0963453		1499020087	2242752041		7306464241	23278278275
						0.926259	0.566982		0.0939881	0.0990497		2439401679	5077238086		21083015429	51259503934
						0.790827	1.19475		0.235882	0.214386		3234133421	2040245592		34410019157	9516677364
						0.690762			0.64*			4286251014			18171162273


Outlier*
0 = value < LOD

































































[truncated: 38 more columns]

[truncated: 4 more sheets: Supplementary Figure 2, Supplementary Figure 3, Supplementary Figure 4, Supplementary Figure 5]
